# Supplementary material for: Identification and characterization of Toll-like receptor 14d in Northeast Chinese lamprey (Lethenteron morii)
Source: Front Immunol. 2023 Apr 18;14:1153628. doi: 10.3389/fimmu.2023.1153628 (PMC10151648; doi:10.3389/fimmu.2023.1153628)
Supplement: Supplementary file 2 [file Table_1.xlsx]

## Sheet: STable 1
	STable 1 Primers used in the present study
	Primers	Sequence (5'-3')	Objective
	TLR14d-F	GGAACGATGCTTCCCAGCTTCTGGA	cds amplification
	TLR14d-R	ACTAGACCTGAAGAAGAACGAGGCAGACTTTTC
	TLR14d-vF1	CGCGGATCCGCAGCCGAGAACTGCAAGCT	Construction plasmids(Cellular immunofluorescence, Western blotting and ELISA)
	TLR14d-vR1	CCGGAATTCTCAAAATGGATGGCTTTTGT
	TLR14d DLRR-vF	CGCGGATCCGTGCGACTCGTGGTGCTGGT
	TLR14d DLRR-vR	CCGGAATTCTCAAAATGGATGGCTTTTGTCCG
	TLR14d DTIR-vF	CGCGGATCCGCAGCCGAGAACTGCAAGCT
	TLR14d DTIR-vF	CCGGAATTCTCAGTAGTCCCGCCCCCCCGGCG
	TLR14d-vF2	CGCGGATCCATGCTTCCCAGCTTCTGGAC	Construction plasmids (Luciferase Analysis)
	TLR14d-vR2	CCGGAATTCTCAAAATGGATGGCTTTTGT
	TLR14d-qF	GGAGGCAATGGCGCTGAT	Real time PCR
	TLR14d-qR	TCCGGGTTGGTGATGTCG
	HEK 293T il-6-qF	AGCCACTCACCTCTTCAGAACG
	HEK 293T il-6-qR	GTGCCTCTTTGCTGCTTTCA
	HEK 293T tnf-a-qF	CTGCTGCACTTTGGAGTGATC
	HEK 293T tnf-a-qR	GGTTTGCTACAACATGGGCTA
	β-actin-qF	CCACCATGAAGATCAAGAT	Real time PCR (reference gene)
	β-actin-qR	CTGTTGCTGATCCACATC
	HEK 293T EF-1-qF	CAACCACGAGAAATCCTGTGA
	HEK 293T EF-1-qR	GCAGGCGTCTATCCAATCAC

## Sheet: STable 2
	STable 2 Accession number of the species used in this study
	Species	Gene	Accession No.
	Danio rerio	TLR2	NP_997977.1
	Cyprinus carpio	TLR2	BAU98380.1
	Takifugu rubripes	TLR2	XP_011616206.1
	Lethenteron morii	TLR2d	MH168359
	Oncorhynchus mykiss	TLR2	XP_021434009.1
	Paralichthys olivaceus	TLR2	XP_019968290.1
	Ctenopharyngodon idella	TLR2	ACT68333.1
	Lethenteron japonicum	TLR14a	BAE47505
	Lethenteron japonicum	TLR14b	BAE47506.1
	Paralichthys olivaceus	TLR14	BAJ78226.1
	Lethenteron morii	TLR14d	MH168358
	Takifugu rubripies	TLR14	AAW69369.1
	Homo sapiens	TLR2	NP_001305716.1
	Mus musculus	TLR2	NP_036035.3
	Gallus gallus	TLR2A	NP_989609.1
	Gallus gallus	TLR2B	NP_001155122.1
	Anolis carolinensis	TLR2	XP_003221759.1
	Xenopus tropicalis	TLR2	XP_002933537.1
	Larimichthys crocea	TLR2	XP_019130437.1
	Ictalurus punctatus	TLR2	AEI59663.1
	Oplegnathus fasciatus	TLR2	AFZ81806.1
	Epinephelus coioides	TLR2	AEB32453.1
	Oreochromis niloticus	TLR2	XP_013119752.1
	Oncorhynchus mykiss	TLR2	XP_021434009.1
	Danio rerio	TLR18	NP_001082819.1
	Ctenopharyngodon idella	TLR18	AIB55030.1
	Ictalurus punctatus	TLR18	AEI59674.1
	Homo sapiens	TLR1	CAG38593.1
	Mus musculus	TLR1	XP_030110223.1
	Homo sapiens	TLR6	BAA78631.1
	Mus musculus	TLR6	BAA78632.1
	Homo sapiens	TLR10	AAY78491.1
	Gallus gallus	TLR1A	XP_015141142.2
	Gallus gallus	TLR1B	XP_025005528.1
	Danio rerio	TLR1	AAI63271.1
	Ctenopharyngodon idella	TLR1	ACT68332.1
	Ictalurus punctatus	TLR1	AEI59662.1
	Petromyzon marinus	TLR2	XM_032975775.1
	Takifugu rubripes	TLR1	AAW69368.1
